# Supplementary material for: Phototropin connects blue light perception to starch metabolism in green algae
Source: Nat Commun. 2025 Mar 15;16:2545. doi: 10.1038/s41467-025-57809-3 (PMC11909140; doi:10.1038/s41467-025-57809-3)
Supplement: Supplementary file 9 — Source data [file 41467_2025_57809_MOESM9_ESM.xlsx]

## Sheet: Fig.1
	Fig 1A
	Strains	Starch content			Average	SE	P Value (vs WT)
		Replicate 1	Replicate 2	Replicate 3
	WT	4.2579	4.94107	4.1805	4.45982	0.241658
	acry	4.07139	4.43198	4.22011	4.24116	0.104625	0.8552
	pcry	5.13963	4.9362	4.22222	4.76602	0.278168	0.6711
	acrypcry	5.25447	5.20041	4.53885	4.99791	0.230059	0.2424
	phot	14.3047	14.2801	14.4622	14.349	0.0570364	<0.0001
	Fig 1B
	Strains	Starch content			Average	SE	P Value (vs phot)
		Replicate 1	Replicate 2	Replicate 3
	WT	4.90293	4.84292	5.19968	4.98184	0.110287	<0.0001
	phot	16.1895	13.7306	15.323	15.081	0.720083
	phot-C1	5.20737	4.27295	4.92348	4.80127	0.276581	<0.0001
	phot-C2	9.83615	9.24974	9.74561	9.6105	0.182264	<0.0001
	phot-kin	4.84465	5.64051	5.36095	5.28204	0.23311	<0.0001
	Fig 1D
	conditions	Time (h)	WT			phot			phot-C1			phot-C2			phot-kin
			Replicate 1	Replicate 2	Replicate 3	Replicate 1	Replicate 2	Replicate 3	Replicate 1	Replicate 2	Replicate 3	Replicate 1	Replicate 2	Replicate 3	Replicate 1	Replicate 2	Replicate 3
	White light/dark	0	5.8	3.69	3.8	15.13	16.12	13.77	4.92	4.73	4.74	7.85	8.74	8.8	3.43	4.17	3.88
		12	6.06	6.22	6.61	15.63	15.95	16.11	5.41	5.7	5.15	10.56	10.93	11.9	6.79	7.63	7.17
		24	4.32	4.25	4.98	14.77	15.3	13.5	4.7	4.45	4.42	7.6	9.02	8.41	3.7	3.9	3.89
		36	5.54	5.89	5.21	18.1	15.96	16.67	7.37	7.03	7.32	9.72	9.5	9.9	5.92	5.49	5.14
	Blue light/dark	0	4.37	3.81	4.96	12.98	12.64	15.74	3.91	4.38	4.73	5.29	7.23	7.52	2.45	3.42	3.92
		12	6.18	6.4	5.83	16.57	16.05	16.68	5.51	7.13	6.74	10.14	11.12	9.53	6.91	7.66	8.02
		24	3.69	4.17	4.2	12.99	13.66	16.06	4.38	4.56	4.79	6.64	7.68	7.83	3.75	3.79	3.98
		36	5.67	5.31	5.66	17.16	19	21.13	5.56	6.56	6.19	10.13	10.75	9.56	7.49	6.52	8.12
	Red light/dark	0	9.02	9.4	8.87	16.38	13.37	15.63	8.41	9.26	9	13.1	13.33	14.77	4.62	4.99	5.81
		12	14.79	13.34	14.46	19.64	19.2	19.36	13.28	14.12	14.86	15.49	15.14	14.65	7.69	6.81	7.06
		24	10.72	10.51	11.22	17.78	20.27	18.64	9.54	10.36	8.76	11.8	12.77	15.18	5.13	5.69	5.05
		36	15.4	14.56	14.6	17.73	21.16	20.41	13.23	12.43	14.54	16.06	16.37	16.84	7.82	9.21	8.24
	conditions	Time (h)	WT			phot			phot-C1			phot-C2			phot-kin
			Average	SE	P Value (vs phot)	Average	SE	P Value (vs phot)	Average	SE	P Value (vs phot)	Average	SE	P Value (vs phot)	Average	SE	P Value (vs phot)
	White light/dark	0	4.43	0.685736	0.0011	15.0067	0.681184		4.79667	0.0617342	0.0093	8.46333	0.307155	0.0104	3.82667	0.215278	0.0043
		12	6.29667	0.163333	<0.0001	15.8967	0.141107		5.42	0.15885	<0.0001	11.13	0.399541	0.0081	7.19667	0.242853	0.0001
		24	4.51667	0.232546	0.0018	14.5233	0.534052		4.52333	0.0887568	0.0051	8.34333	0.411272	0.0029	3.83	0.0650641	0.0049
		36	5.54667	0.196327	0.0035	16.91	0.629312		7.24	0.105987	0.0077	9.70667	0.115662	0.0139	5.51667	0.225561	0.0028
	Blue light/dark	0	4.38	0.332014	0.0143	13.7867	0.981586		4.34	0.237557	0.0179	6.68	0.700024	0.0152	3.26333	0.431522	0.008
		12	6.13667	0.165965	<0.0001	16.4333	0.194279		6.46	0.48816	0.0017	10.2633	0.463117	0.0048	7.53	0.326956	0.0003
		24	4.02	0.165227	0.0154	14.2367	0.931957		4.57667	0.11865	0.0187	7.38333	0.374181	0.0235	3.84	0.070946	0.017
		36	5.54667	0.118369	0.0148	19.0967	1.14706		6.10333	0.291909	0.0122	10.1467	0.343624	0.0253	7.37667	0.465343	0.0101
	Red light/dark	0	9.09667	0.157727	0.0432	15.1267	0.904624		8.89	0.251462	0.0347	13.7333	0.522568	0.5606	5.14	0.351615	0.0087
		12	14.1967	0.438799	0.0099	19.4	0.128582		14.0867	0.456411	0.0106	15.0933	0.243607	0.0014	7.18667	0.26181	<0.0001
		24	10.8167	0.210581	0.0117	18.8967	0.730167		9.55333	0.461928	0.0026	13.25	1.00481	0.0342	5.29	0.201329	0.0037
		36	14.8533	0.273577	0.0796	19.7667	1.04109		13.4	0.615007	0.0282	16.4233	0.22674	0.1728	8.42333	0.411596	0.0088

## Sheet: Fig.2
	Fig 2B
	Strains	Rel. GAP1 mRNA abundance			Average	SE	P Value (vs WT)
		Replicate 1	Replicate 2	Replicate 3
	WT	0.841	1.23	0.927	0.999333	0.117975	<0.0001
	phot	64.9	118	63.8	82.2333	17.8862
	phot-C1	1.98	1.35	0.507	1.279	0.426698	<0.0001
	phot-C2	34.3	38.1	21.5	31.3	5.02129	0.0451
	phot-kin	0.674	0.937	0.883	0.831333	0.0801963	<0.0001
	Fig 2C-G
	conditions	Time (h)	WT			phot			phot-C1			phot-C2			phot-kin
			Replicate 1	Replicate 2	Replicate 3	Replicate 1	Replicate 2	Replicate 3	Replicate 1	Replicate 2	Replicate 3	Replicate 1	Replicate 2	Replicate 3	Replicate 1	Replicate 2	Replicate 3
	White light/dark	1	0.0427	0.0571	0.0587	0.53	0.462	0.505	0.0187	0.0127	0.0152	0.186	0.237	0.207	0.0845	0.0288	0.0499
		6	1.11	1.03	0.862	29.7	28.6	18.8	0.695	0.801	0.712	8.23	4.06	5.43	0.0716	0.0518	0.0563
		11	53.1	92.1	67.7	80.5	70.1	107	72.8	83	84.2	67.7	47	76.1	17.8	20.3	27.7
		23	0.911	0.547	0.644	1.36	0.705	1.12	0.626	1.26	1.04	0.815	0.886	1.09	0.356	0.257	0.336
	Blue light/dark	1	0.0282	0.0524	0.0336	0.218	0.253	0.233	0.151	0.0426	0.0726	0.0802	0.104	0.108	0.028	0.0266	0.0349
		6	0.576	0.924	0.637	26.5	22.9	25.9	0.574	0.821	0.722	14.7	6.45	7.62	0.06	0.0623	0.0567
		11	52.9	80.2	38.7	68.8	57.7	61.2	54	35.3	41.2	53.6	68.8	54.4	16.2	15.6	17.7
		23	1.26	1.31	1.29	1.05	1.31	1.04	2.27	2.06	1.97	1.14	1.07	1.14	0.75	0.669	0.877
	Red light/dark	1	0.173	0.133	0.168	0.607	0.47	0.578	0.181	0.254	0.355	0.106	0.089	0.103	0.063	0.0335	0.0308
		6	29.1	26.1	38.6	33	35.8	20.4	35.4	41.9	32.7	31.7	37.8	31.6	0.868	0.966	0.821
		11	92.1	91.2	96.7	70.1	86.2	81.3	83.6	57.1	121	72.5	55.7	54.8	13.6	17.2	13.3
		23	1.45	1.52	1.4	1.18	0.674	0.886	0.97	1.4	0.92	0.224	1.11	0.544	0.318	0.382	0.451
	conditions	Time (h)	WT			phot			phot-C1			phot-C2			phot-kin
			Average	SE	P Value (vs White,at the same time point)	Average	SE	P Value (vs White,at the same time point)	Average	SE	P Value (vs White,at the same time point)	Average	SE	P Value (vs White,at the same time point)	Average	SE	P Value (vs White,at the same time point)
	White light/dark	0	0.0528333	0.00508768		0.499	0.0198578		0.0155333	0.00174005		0.21	0.0147986		0.0544	0.0162359
		12	1.00067	0.0730783		25.7	3.46458		0.736	0.0328684		5.90667	1.22714		0.0599	0.0059925
		24	70.9667	11.3762		85.8667	10.9849		80	3.61663		63.6	8.64696		21.9333	2.97228
		36	0.700667	0.108831		1.06167	0.191319		0.975333	0.185854		0.930333	0.0824224		0.316333	0.0302232
	Blue light/dark	0	0.0380667	0.00733424	0.2944	0.234667	0.0101379	0.0004	0.0887333	0.0323154	0.0602	0.0974	0.00867717	0.006	0.0298333	0.00256537	0.3529
		12	0.712333	0.107288	0.1834	25.1	1.11355	0.9991	0.705667	0.0717689	0.8717	9.59	2.57723	0.3604	0.0596667	0.00162515	0.9982
		24	57.2667	12.1773	0.6214	62.5667	3.27635	0.1893	43.5	5.51936	0.0418	58.9333	4.93874	0.905	16.5	0.6245	0.2589
		36	1.28667	0.0145297	0.0795	1.13333	0.0883805	0.8675	2.1	0.0888819	0.0868	1.11667	0.0233333	0.2333	0.765333	0.0605319	0.0047
	Red light/dark	0	0.158	0.0125831	0.0023	0.551667	0.0416827	0.5238	0.263333	0.0504458	0.0014	0.0993333	0.00523874	0.0024	0.0424333	0.0103128	0.8197
		12	31.2667	3.76755	<0.0001	29.7333	4.73615	0.7862	36.6667	2.73028	<0.0001	33.7	2.0502	0.0139	0.885	0.0427122	0.0003
		24	93.3333	1.70326	0.2987	79.2	4.7648	0.8472	87.2333	18.5356	0.974	61	5.75587	0.9779	14.7	1.253	0.1258
		36	1.45667	0.034801	0.054	0.913333	0.146708	0.8122	1.09667	0.152352	0.8062	0.626	0.259032	0.4808	0.383667	0.0384028	0.3839
	Fig 2H
	Strains	Rel. GAP1 mRNA abundance			Average	SE	P Value (vs WT)	Note
		Replicate 1	Replicate 2	Replicate 3
	WT	0.841	1.23	0.927	0.999333	0.117975
	gap1 oe-1	23.1	11.2	12.8	15.7	3.72872	<0.0001
	gap1 oe-2	15.2	16.6	12.2	14.6667	1.29786	<0.0001
	gap1 oe-3	2.55	2.78	2.23	2.52	0.159478	0.007
	phot	64.9	118	63.8	82.2333	17.8862	<0.0001
	phot gap1i-1	33.6	75.6	48	52.4	12.3223	0.3711	vs phot
	phot gap1i-2	27	25.9	26.3	26.4	0.321455	0.0017	vs phot
	phot gap1i-3	21.3	10.3	13.2	14.9333	3.29157	<0.0001	vs phot
	Fig 2I
	Strains	Starch content			Average	SE	P Value (vs WT)	Note
		Replicate 1	Replicate 2	Replicate 3
	WT	4.90293	4.84292	5.19968	4.98184	0.110287
	gap1 oe-1	6.98469	7.72402	7.89293	7.53388	0.278892	0.0011
	gap1 oe-2	6.77459	6.53408	6.79739	6.70202	0.0842267	0.0303
	gap1 oe-3	5.57874	5.49014	4.91038	5.32642	0.209585	0.9938
	phot	16.1895	13.7306	15.323	15.081	0.720083	<0.0001
	phot gap1i-1	10.2719	12.2951	11.2885	11.2852	0.584067	<0.0001	vs phot
	phot gap1i-2	10.2376	9.58718	10.3767	10.0672	0.243328	<0.0001	vs phot
	phot gap1i-3	7.46894	7.91235	7.58228	7.65453	0.133001	<0.0001	vs phot

## Sheet: Fig.3
	Fig 3A
		Phospho-level (log2)					Average	SE	P Value (BL vs D)
		Replicate 1	Replicate 2	Replicate 3	Replicate 4	Replicate 5
	WT-D	9.73959	9.69576	9.70928	10.2114	10.1338	9.89796	0.113007
	WT-BL	8.9828	8.09167	8.54422	9.21314	8.99123	8.76461	0.200196	0.011
	phot-D	10.489	10.3213	10.296	9.90537	10.4832	10.299	0.106182
	phot-BL	9.72645	8.95204	10.1111	10.3096	9.32537	9.68492	0.249002	0.104
	Fig 3C					Fig 3D

## Sheet: Fig.4
	Fig 4A
	conditions	Time (h)	WT			WT::PMSK1-FLAG			WT::PMSK1 S120A-FLAG			WT::PMSK1 S120D-FLAG			phot			phot::PMSK1-FLAG			phot::PMSK1 S120A-FLAG			phot::PMSK1 S120D-FLAG
			Replicate 1	Replicate 2	Replicate 3	Replicate 1	Replicate 2	Replicate 3	Replicate 1	Replicate 2	Replicate 3	Replicate 1	Replicate 2	Replicate 3	Replicate 1	Replicate 2	Replicate 3	Replicate 1	Replicate 2	Replicate 3	Replicate 1	Replicate 2	Replicate 3	Replicate 1	Replicate 2	Replicate 3
	White light/dark	1	0.0645	0.0392	0.0666	0.0689	0.053	0.0429	0.0236	0.026	0.0251	0.853	0.799	0.807	0.418	0.563	0.748	0.94	0.538	0.893	0.0517	0.0875	0.0424	1.24	0.918	1.17
		6	1.06	1.53	0.415	0.859	1.71	1.18	0.262	0.509	0.188	46.9	67.7	83.3	17.2	20.3	37.6	65.2	45.8	56.7	0.0781	0.0297	0.036	79.1	58.5	49.2
		11	86.9	76.7	75.6	89.6	103	95.1	28.5	19.6	38.6	185	198	158	78.6	86.3	78.8	157	190	182	37.7	38.5	30.4	244	191	181
		23	1.67	1.43	1.82	1.93	1.37	1.41	0.536	0.722	0.433	7.14	10.5	7.65	2.28	2.01	1.84	14.8	20.6	12.4	0.107	0.0985	0.0632	14.5	13.5	8.43
	Blue light/dark	1	0.063	0.0621	0.0811	0.0562	0.067	0.0639	0.533	0.5	0.534	0.0173	0.0187	0.0185	0.85	1.04	0.591	0.61	0.642	0.482	0.0499	0.0526	0.0491	0.683	0.681	0.449
		6	1.01	0.593	0.947	0.52	0.679	0.616	15.5	19.7	23.7	0.133	0.0539	0.022	42.7	104	52.7	60	89.6	65.6	0.511	0.405	0.492	67.2	79.9	83.3
		11	59.1	48.7	68.9	78.8	55.2	40.3	64	89.9	53.3	7.9	5.1	4.6	163	124	155	118	117	189	8.35	18	3.02	184	268	135
		23	3.42	3	4.74	2.17	2.41	3.07	3.46	2.79	3.46	0.583	0.66	0.514	12.4	8.29	12.4	11	12.3	10.4	0.045	0.0464	0.0513	16.3	13.1	10.6
	Red light/dark	1	0.171	0.219	0.194	0.259	0.201	0.318	0.147	0.167	0.116	0.688	0.37	0.93	0.629	0.947	0.62	1.04	1.27	0.844	0.137	0.235	0.232	1.17	1.3	0.818
		6	28.7	17.9	25.7	32.4	32.2	38.7	3.39	5.86	4.49	75.1	137	101	18.6	30.1	14.4	88.7	92.8	153	0.802	0.807	1.23	88.7	133	128
		11	62.1	72.8	54	71.8	112	91.8	31.6	38.6	21.4	164	120	310	49.4	79.1	79.7	179	183	195	35.7	27.5	44.4	264	314	265
		23	2.34	2.04	1.79	1.45	1.19	1.55	0.549	0.571	0.553	12.4	12.8	15.6	1.82	2.24	1.55	22.2	19.2	16.5	0.263	0.302	0.183	10.2	9.62	12.4
	conditions	Time (h)	WT			WT::PMSK1-FLAG			WT::PMSK1 S120A-FLAG			WT::PMSK1 S120D-FLAG			phot			phot::PMSK1-FLAG			phot::PMSK1 S120A-FLAG			phot::PMSK1 S120D-FLAG
			Average	SE	P Value (vs White,at the same time point)	Average	SE	P Value (vs White,at the same time point)	Average	SE	P Value (vs White,at the same time point)	Average	SE	P Value (vs White,at the same time point)	Average	SE	P Value (vs White,at the same time point)	Average	SE	P Value (vs White,at the same time point)	Average	SE	P Value (vs White,at the same time point)	Average	SE	P Value (vs White,at the same time point)
	White light/dark	1	0.0567667	0.00880423		0.0549333	0.00756755		0.0249	0.0007		0.819667	0.0168259		0.576333	0.0954958		0.790333	0.126894		0.0605333	0.013748		1.10933	0.0977775
		6	1.00167	0.323192		1.24967	0.24812		0.319667	0.097047		65.9667	10.5435		25.0333	6.34674		55.9	5.61456		0.0479333	0.0151926		62.2667	8.83447
		11	79.7333	3.59738		95.9	3.88887		28.9	5.48847		180.333	11.7804		81.2333	2.53399		176.333	9.9387		35.5333	2.57704		205.333	19.5477
		23	1.64	0.113578		1.57	0.18037		0.563667	0.0845662		8.43	1.04542		2.04333	0.128106		15.9333	2.43402		0.0895667	0.0134097		12.1433	1.87897
	Blue light/dark	1	0.0687333	0.00618879	0.5197	0.0623667	0.00321057	0.5895	0.522333	0.0111704	0.002	0.0181667	0.000437163	0.9923	0.827	0.130124	0.888	0.578	0.0488808	0.3687	0.0505333	0.00105883	0.7911	0.604333	0.0776688	0.0446
		6	0.85	0.129781	0.9868	0.605	0.0462277	0.0932	19.6333	2.36737	0.1011	0.0696333	0.0329945	0.988	66.4667	18.9874	0.7097	71.7333	9.07842	0.3166	0.469333	0.0326309	0.0183	76.8	4.89932	0.3701
		11	58.9	5.8321	0.1165	58.1	11.2082	0.1593	69.0667	10.865	0.0065	5.86667	1.02686	0.2142	147.333	11.893	0.5047	141.333	23.8351	0.3892	9.79	4.38388	0.1459	195.667	38.8344	0.9127
		23	3.72	0.524214	0.022	2.55	0.269072	0.0538	3.23667	0.223333	0.9238	0.585667	0.0421677	0.3337	11.03	1.37	0.0152	11.2333	0.560753	0.2268	0.0475667	0.00190992	0.0903	13.3333	1.64958	0.8428
	Red light/dark	1	0.194667	0.0138604	0.0154	0.259333	0.0337754	0.0021	0.143333	0.0148361	0.0036	0.662667	0.162154	0.5771	0.732	0.107531	0.4863	1.05133	0.123106	0.3725	0.201333	0.0321783	0.0222	1.096	0.143977	0.9867
		6	24.1	3.2187	0.012	34.4333	2.13411	0.0029	4.58	0.714446	0.0058	104.367	17.9481	0.2134	21.0333	4.69267	0.8392	111.5	20.7837	0.0672	0.946333	0.141841	0.0051	116.567	14.0079	0.0496
		11	62.9667	5.44437	0.1423	91.8667	11.6048	0.8825	30.5333	4.99377	0.9581	198	57.4224	0.9973	69.4	10.0015	0.5344	185.667	4.8074	0.6478	35.8667	4.87932	0.9995	281	16.5025	0.0861
		23	2.05667	0.15899	0.1609	1.39667	0.10729	0.6603	0.557667	0.00676593	0.9958	13.6	1.00664	0.0557	1.87	0.200749	0.686	19.3	1.64621	0.4645	0.249333	0.0350254	0.0169	10.74	0.846719	0.8215
	Fig 4B
	conditions	Time (h)	WT			WT::PMSK1-FLAG			WT::PMSK1 S120A-FLAG			WT::PMSK1 S120D-FLAG			phot			phot::PMSK1-FLAG			phot::PMSK1 S120A-FLAG			phot::PMSK1 S120D-FLAG
			Replicate 1	Replicate 2	Replicate 3	Replicate 1	Replicate 2	Replicate 3	Replicate 1	Replicate 2	Replicate 3	Replicate 1	Replicate 2	Replicate 3	Replicate 1	Replicate 2	Replicate 3	Replicate 1	Replicate 2	Replicate 3	Replicate 1	Replicate 2	Replicate 3	Replicate 1	Replicate 2	Replicate 3
	White light/dark	12	6.83946	5.89523	5.4216	6.66216	6.47215	6.14685	4.77005	5.28538	5.16217	26.1127	25.2269	24.4782	16.4074	15.0586	15.9383	25.8204	25.6824	24.0565	9.97529	7.84136	9.28063	26.6438	25.6395	23.4081
	Blue light/dark	12	6.8067	6.91818	6.97168	6.69216	6.88759	7.47384	5.97828	6.6311	6.47872	26.6895	26.6975	25.8574	15.7581	15.6209	16.9327	24.6525	26.2553	22.1717	6.01015	4.03337	5.7868	25.265	27.0482	26.7729
	Red light/dark	12	13.9512	13.4371	14.4673	13.7542	15.2761	14.4592	8.20255	8.08059	8.27887	25.872	27.3652	27.4522	21.1596	20.6314	19.1515	26.7732	26.1661	24.7611	9.29397	9.93821	9.86274	24.659	27.831	27.0766
	conditions	Time (h)	WT			WT::PMSK1-FLAG			WT::PMSK1 S120A-FLAG			WT::PMSK1 S120D-FLAG			phot			phot::PMSK1-FLAG			phot::PMSK1 S120A-FLAG			phot::PMSK1 S120D-FLAG
			Average	SE	P Value (vs WL, under same light quality)	Average	SE	P Value (vs WL, under same light quality)	Average	SE	P Value (vs WL, under same light quality)	Average	SE	P Value (vs WL, under same light quality)	Average	SE	P Value (vs WL, under same light quality)	Average	SE	P Value (vs WL, under same light quality)	Average	SE	P Value (vs WL, under same light quality)	Average	SE	P Value (vs WL, under same light quality)
	White light/dark	12	6.0521	0.416748		6.42705	0.150456	0.9945	5.07253	0.155368	0.6553	25.2726	0.472408	<0.0001	15.8014	0.395326	<0.0001	25.1864	0.56638	<0.0001	9.03243	0.628388	0.0059	25.2304	0.956187	<0.0001
	Blue light/dark	12	6.89885	0.0485953		7.01786	0.234865	>0.9999	6.3627	0.197177	0.9711	26.4148	0.278701	<0.0001	16.1039	0.416306	<0.0001	24.3598	1.1879	<0.0001	5.27677	0.625037	0.2331	26.362	0.554246	<0.0001
	Red light/dark	12	13.9519	0.297413		14.4965	0.439737	0.9602	8.18734	0.0577402	<0.0001	26.8965	0.512858	<0.0001	20.3142	0.601004	<0.0001	25.9001	0.595863	<0.0001	9.69831	0.203338	0.0002	26.5222	0.956705	<0.0001

## Sheet: Fig.5
	Fig 5A
	conditions	Time (h)	WT			pmsk1			phot			photpmsk1
			Replicate 1	Replicate 2	Replicate 3	Replicate 1	Replicate 2	Replicate 3	Replicate 1	Replicate 2	Replicate 3	Replicate 1	Replicate 2	Replicate 3
	White light/dark	1	0.0359	0.0301	0.033	0.0183	0.0352	0.0373	0.742	1.21	1.16	0.339	0.335	0.254
		6	1.37	0.796	0.838	0.36	0.369	0.343	28.7	26.5	18.6	3.92	6.04	9.1
		11	74	102	80.2	20.5	16.3	16.9	68.4	150	102	29.8	39.8	31.6
		23	0.98	1.69	0.976	1.29	0.651	0.777	0.405	0.862	0.507	0.856	3.2	1.87
	Blue light/dark	1	0.0423	0.0802	0.0552	0.0415	0.0634	0.047	0.112	0.332	0.163	0.149	0.135	0.177
		6	1.59	0.614	0.777	0.322	0.142	0.198	23.1	25.1	21.6	9.68	7.09	8.79
		11	71.8	84.2	73.8	7.6	6.68	13.8	57.3	72.3	87.4	52.2	27.2	54.4
		23	1.39	1.06	1.02	0.667	0.917	0.763	1.07	2.19	2.43	1.26	1.13	1.01
	Red light/dark	1	0.423	0.438	0.465	0.108	0.0698	0.0398	1.08	0.584	0.821	0.969	0.46	0.58
		6	30.6	33.5	29.2	3.32	3.72	2.46	21.9	39.3	21	9.85	10.1	9.92
		11	60.6	56.3	53.8	23.4	18.1	16.3	55.1	70	93.7	30.6	26.2	31.2
		23	1.91	1.94	1.41	2.74	2.11	2.84	1.02	2.56	2.2	0.946	1.87	3.19
	conditions	Time (h)	WT			pmsk1			phot			photpmsk1
			Average	SE	P Value (vs White,at the same time point)	Average	SE	P Value (vs White,at the same time point)	Average	SE	P Value (vs White,at the same time point)	Average	SE	P Value (vs White,at the same time point)
	White light/dark	1	0.033	0.00167432		0.0302667	0.00601397		1.03733	0.14837		0.309333	0.0276908
		6	1.00133	0.184732		0.357333	0.00762306		24.6	3.06649		6.35333	1.50352
		11	85.4	8.49078		17.9	1.31149		106.8	23.6778		33.7333	3.07752
		23	1.21533	0.237336		0.906	0.195415		0.591333	0.138499		1.97533	0.678701
	Blue light/dark	1	0.0592333	0.0111251	0.136	0.0506333	0.00657782	0.1969	0.202333	0.0664839	0.0296	0.153667	0.0123468	0.009
		6	0.993667	0.301857	0.9753	0.220667	0.0531831	0.2273	23.2667	1.01379	0.9422	8.52	0.759759	0.4347
		11	76.6	3.84361	0.6	9.36	2.23583	0.1223	72.3333	8.68914	0.3971	44.6	8.72315	0.5765
		23	1.15667	0.117237	0.99	0.782333	0.0728133	0.8466	1.89667	0.4191	0.0479	1.13333	0.072188	0.5475
	Red light/dark	1	0.442	0.0122882	<0.0001	0.0725333	0.019735	0.1438	0.828333	0.14323	0.5637	0.669667	0.153623	0.1008
		6	31.1	1.26623	0.0025	3.16667	0.371723	0.004	27.4	5.95567	0.9225	9.95667	0.074461	0.2582
		11	56.9	1.98578	0.0659	19.2667	2.13099	0.8325	72.9333	11.239	0.4183	29.3333	1.57621	0.4221
		23	1.75333	0.171885	0.2431	2.56333	0.228498	0.0332	1.92667	0.465093	0.0594	2.002	0.651141	0.9972
	Fig 5B
	conditions	Time (h)	WT			pmsk1			phot			photpmsk1
			Replicate 1	Replicate 2	Replicate 3	Replicate 1	Replicate 2	Replicate 3	Replicate 1	Replicate 2	Replicate 3	Replicate 1	Replicate 2	Replicate 3
	White light/dark	12	6.04239	6.03637	6.15286	4.32906	6.30549	4.30169	16.2102	16.57	16.9521	8.26098	8.15316	8.2839
	Blue light/dark	12	6.46828	6.45682	6.48487	4.37047	5.53491	5.48608	16.3872	15.3403	15.2934	8.42614	8.71526	8.63136
	Red light/dark	12	12.3457	12.7492	12.5979	5.66081	5.77746	5.76665	19.5142	17.7145	17.7646	9.07523	9.02204	9.15043
	conditions	Time (h)	WT			pmsk1			phot			photpmsk1
			Average	SE	P Value (vs WT, under same light quality)	Average	SE	P Value (vs WT, under same light quality)	Average	SE	P Value (vs WT, under same light quality)	Average	SE	P Value (vs WT, under same light quality)
	White light/dark	12	6.07721	0.0378667		4.97875	0.663418	0.1616	16.5774	0.214192	<0.0001	8.23268	0.040305	0.0072
	Blue light/dark	12	6.46999	0.00814264		5.13049	0.380271	0.0213	15.6736	0.357036	<0.0001	8.59092	0.0858761	0.0014
	Red light/dark	12	12.5642	0.117684		5.73497	0.0372143	<0.0001	18.3311	0.59173	<0.0001	9.08257	0.0372468	0.0001

## Sheet: Fig.S1
	Fig S1A
	Strains	Starch content			Average	SE	P Value
		Replicate 1	Replicate 2	Replicate 3
	White	4.70259	4.86371	4.86671	4.811	0.0542141	<0.0001	VS Red
	Red	8.33913	8.64557	8.56546	8.51672	0.0917574	<0.0001	VS Red+Blue
	Red+Blue	5.54929	4.95331	4.67642	5.05968	0.257527	0.5523	VS White
	Fig S1B
	Strains	Starch content			Average	SE	P Value
		Replicate 1	Replicate 2	Replicate 3
	45μE Red	8.06982	8.49442	8.57301	8.37908	0.156286
	50μE Red	8.64437	8.6395	8.19753	8.4938	0.148142	0.9465

## Sheet: Fig.S2
	Fig S2A
	Strains	Starch content			Average	SE	P Value (vs WT)
		Replicate 1	Replicate 2	Replicate 3
	WT	5.26386	5.11244	5.22505	5.20045	0.0454087
	acry	5.64685	6.12472	6.29793	6.02317	0.194688	0.1124
	pcry	4.49078	4.94321	6.02939	5.15446	0.456545	0.9983
	acrypcry	5.18342	5.16802	5.14335	5.16493	0.0116706	0.9992
	Fig S2B
	Strains	Starch content			Average	SE	P Value (vs WT)
		Replicate 1	Replicate 2	Replicate 3
	WT	7.15328	9.75657	5.81448	7.57478	1.15733
	acry	8.2477	6.20396	9.98447	8.14538	1.09254	0.9612
	pcry	6.20793	8.63566	10.891	8.57819	1.35219	0.8383
	acrypcry	8.05164	7.62687	7.64567	7.77472	0.138563	0.9981

## Sheet: Fig.S3
	Fig S3A
	Fig S3B
	Strains	Rel. PHOT mRNA abundance			Average	SE	P Value (vs phot)
		Replicate 1	Replicate 2	Replicate 3
	WT	0.963	1.06	0.98	1.001	0.0299054	<0.0001
	phot	0	0	0	0	0
	phot-kin	1.02	0.908	0.966	0.964667	0.0323385	<0.0001
	Fig S3C
	Strains	Starch content			Average	SE	P Value (vs phot)
		Replicate 1	Replicate 2	Replicate 3
	WT	6.34468	6.08264	5.4726	5.96664	0.258341	<0.0001
	phot	13.8253	13.9566	14.1171	13.9663	0.0843804
	pphot	9.09812	8.84319	10.3946	9.44531	0.480323	<0.0001
	plov	13.0258	13.3827	14.1427	13.517	0.329342	0.808
	pkin	5.86134	6.51263	6.04958	6.14119	0.193509	<0.0001
	pkin-D	13.0994	14.3376	12.7656	13.4009	0.478182	0.6541

## Sheet: Fig.S5
	Fig S5A
	conditions	Time (d)	Cell concentration (million cells/ml)
			Replicate 1	Replicate 2	Replicate 3
	WT	0	0.515625	0.515625	0.515625
		1	0.799479	0.731771	0.84375
		2	2.0026	2.21875	1.9349
		3	4.375	4.55729	4.65365
		4	7.66927	7.51042	7.65885
		5	8.07552	7.98438	7.46875
		6	7.92708	8.02083	8.03125
	phot	0	0.505208	0.505208	0.505208
		1	0.880208	0.888021	0.84375
		2	2.03125	1.74479	1.75
		3	4.59635	4.53906	4.75
		4	7.5651	7.19792	7.45833
		5	7.90104	7.76302	7.94531
		6	8.09115	8.0625	8.1875
	Fig S5B
	Time (min)	WT						phot
		Replicate 1	Replicate 2	Replicate 3	Replicate 4	Replicate 5	Replicate 6	Replicate 1	Replicate 2	Replicate 3	Replicate 4	Replicate 5	Replicate 6
	0.7	0.724	0.728	0.727	0.725	0.728	0.724	0.72	0.717	0.721	0.719	0.723	0.721
	1.45	0.723	0.725	0.729	0.724	0.727	0.734	0.723	0.727	0.725	0.722	0.728	0.73
	2.2167	0.727	0.73	0.725	0.732	0.732	0.728	0.728	0.728	0.724	0.727	0.732	0.73
	2.95	0.732	0.733	0.731	0.732	0.731	0.732	0.728	0.726	0.726	0.726	0.73	0.73
	3.7167	0.727	0.732	0.734	0.732	0.732	0.733	0.724	0.727	0.731	0.725	0.732	0.731
	4.45	0.732	0.734	0.731	0.732	0.734	0.732	0.729	0.73	0.726	0.731	0.73	0.729
	4.8	0.555	0.559	0.558	0.566	0.57	0.565	0.555	0.556	0.552	0.552	0.556	0.554
	5.1333	0.568	0.569	0.567	0.577	0.586	0.575	0.561	0.559	0.55	0.566	0.562	0.562
	5.45	0.594	0.593	0.586	0.597	0.609	0.594	0.596	0.599	0.591	0.599	0.601	0.594
	5.8	0.583	0.585	0.582	0.595	0.594	0.587	0.599	0.601	0.588	0.596	0.601	0.593
	6.1333	0.587	0.585	0.583	0.598	0.599	0.582	0.608	0.609	0.6	0.607	0.609	0.605
	6.45	0.585	0.59	0.589	0.592	0.598	0.594	0.615	0.612	0.609	0.61	0.613	0.611
	7.2167	0.594	0.603	0.597	0.604	0.606	0.599	0.634	0.63	0.632	0.636	0.638	0.633
	7.9833	0.594	0.598	0.596	0.607	0.608	0.596	0.641	0.642	0.637	0.639	0.64	0.628
	8.7333	0.599	0.601	0.593	0.605	0.606	0.601	0.643	0.643	0.638	0.64	0.641	0.637
	9.5	0.607	0.604	0.608	0.61	0.608	0.612	0.653	0.649	0.653	0.646	0.646	0.645
	10.283	0.604	0.606	0.603	0.614	0.613	0.609	0.652	0.648	0.647	0.647	0.651	0.641
	11.033	0.603	0.601	0.604	0.614	0.606	0.611	0.647	0.642	0.648	0.641	0.646	0.648
	11.8	0.615	0.615	0.61	0.624	0.618	0.613	0.656	0.655	0.651	0.65	0.651	0.642
	12.567	0.621	0.614	0.611	0.626	0.624	0.612	0.658	0.65	0.654	0.654	0.658	0.644
	13.35	0.616	0.612	0.609	0.626	0.615	0.61	0.661	0.651	0.648	0.658	0.652	0.644
	14.1	0.621	0.623	0.62	0.626	0.619	0.623	0.657	0.657	0.656	0.658	0.658	0.653
	14.883	0.619	0.622	0.617	0.627	0.623	0.622	0.659	0.663	0.654	0.658	0.663	0.648
	15.633	0.625	0.632	0.625	0.628	0.635	0.624	0.664	0.669	0.656	0.656	0.664	0.656
	16.383	0.32	0.31	0.307	0.317	0.325	0.302	0.338	0.336	0.322	0.329	0.331	0.321
	17.15	0.297	0.298	0.292	0.3	0.302	0.289	0.311	0.309	0.296	0.3	0.298	0.297
	17.9	0.278	0.29	0.289	0.28	0.294	0.291	0.306	0.302	0.297	0.291	0.296	0.286
	18.633	0.287	0.29	0.285	0.285	0.29	0.281	0.297	0.3	0.292	0.292	0.288	0.281
	19.383	0.278	0.282	0.281	0.277	0.287	0.27	0.289	0.293	0.277	0.279	0.283	0.274
	20.133	0.287	0.281	0.278	0.287	0.286	0.278	0.293	0.289	0.279	0.287	0.285	0.276
	20.9	0.282	0.285	0.284	0.281	0.286	0.282	0.288	0.289	0.279	0.28	0.278	0.271
	21.65	0.289	0.288	0.286	0.285	0.288	0.283	0.288	0.291	0.279	0.279	0.283	0.273
	22.4	0.285	0.283	0.288	0.285	0.288	0.284	0.287	0.283	0.282	0.278	0.275	0.271
	23.15	0.286	0.288	0.286	0.282	0.286	0.277	0.286	0.286	0.278	0.28	0.276	0.269
	23.9	0.291	0.292	0.293	0.282	0.292	0.286	0.284	0.285	0.273	0.278	0.275	0.276
	24.65	0.288	0.302	0.295	0.289	0.297	0.291	0.28	0.29	0.279	0.283	0.284	0.279
	25.4	0.292	0.298	0.297	0.294	0.297	0.287	0.295	0.282	0.277	0.285	0.279	0.28
	26.133	0.622	0.627	0.621	0.62	0.624	0.615	0.591	0.583	0.576	0.578	0.579	0.571
	26.9	0.633	0.63	0.633	0.63	0.633	0.625	0.599	0.598	0.585	0.598	0.591	0.586
	27.633	0.626	0.626	0.631	0.623	0.632	0.627	0.593	0.589	0.586	0.593	0.598	0.589
	28.4	0.621	0.618	0.619	0.622	0.624	0.618	0.598	0.591	0.59	0.598	0.592	0.588
	29.133	0.616	0.619	0.615	0.61	0.624	0.604	0.591	0.594	0.59	0.597	0.604	0.589
	29.883	0.613	0.608	0.604	0.608	0.613	0.605	0.602	0.597	0.58	0.598	0.594	0.592
	30.65	0.605	0.611	0.604	0.606	0.61	0.604	0.603	0.6	0.593	0.593	0.604	0.601
	31.383	0.606	0.609	0.607	0.602	0.618	0.608	0.599	0.601	0.596	0.602	0.604	0.598
	32.15	0.611	0.606	0.616	0.607	0.615	0.605	0.604	0.603	0.598	0.606	0.609	0.606
	32.883	0.621	0.619	0.621	0.615	0.628	0.609	0.609	0.615	0.605	0.612	0.614	0.609
	33.633	0.62	0.621	0.623	0.617	0.624	0.614	0.618	0.609	0.609	0.617	0.613	0.614
	34.383	0.622	0.626	0.618	0.619	0.626	0.611	0.614	0.614	0.605	0.616	0.617	0.612
	35.15	0.628	0.629	0.626	0.623	0.634	0.621	0.619	0.621	0.612	0.615	0.62	0.614

## Sheet: Fig.S6
	Fig S6A
	conditions	Time (h)	WT			phot			phot-C1			phot-C2
			Replicate 1	Replicate 2	Replicate 3	Replicate 1	Replicate 2	Replicate 3	Replicate 1	Replicate 2	Replicate 3	Replicate 1	Replicate 2	Replicate 3
	White light/dark	0	40.07	58.4	38.93	39.54	48.33	38.23	37.14	35.54	35.72	54.36	39.89	33.35
	Blue light/dark	0	51.54	57.54	53.46	62.13	43.23	43.54	56.37	41.38	58.44	57.78	51.36	36.56
	Red light/dark	0	49.79	28.44	49.57	34.93	41.7	24.4	39.62	47.43	30.02	40.71	21.8	33.13
	conditions	Time (h)	WT			phot			phot-C1			phot-C2
			Average	SE	P Value (vs phot, under same light quality)	Average	SE	P Value (vs phot, under same light quality)	Average	SE	P Value (vs phot, under same light quality)	Average	SE	P Value (vs phot, under same light quality)
	White light/dark	0	45.8	6.30859	0.9068	42.0333	3.17096		36.1333	0.506008	0.3651	42.5333	6.2074	0.9997
	Blue light/dark	0	54.18	1.76907	0.8308	49.6333	6.24897		52.0633	5.37499	0.9806	48.5667	6.28289	0.9986
	Red light/dark	0	42.6	7.08028	0.6478	33.6767	5.03324		39.0233	5.03468	0.8006	31.88	5.49451	0.989
	Fig S6B
	conditions	Time (h)	WT			phot			phot-C1			phot-C2
			Replicate 1	Replicate 2	Replicate 3	Replicate 1	Replicate 2	Replicate 3	Replicate 1	Replicate 2	Replicate 3	Replicate 1	Replicate 2	Replicate 3
	White light/dark	12	48.16	36.71	33.46	43.3	43.11	38.46	41.23	33.84	30.74	43.62	33.47	47.47
	Blue light/dark	12	50.11	58.65	40.7	42.59	66.04	42.68	47.49	47.66	54.42	38.39	48.23	50.62
	Red light/dark	12	41.45	43.59	37.82	33.39	46.81	49.84	54.77	46.77	35.92	39.42	47.39	53.81
	conditions	Time (h)	WT			phot			phot-C1			phot-C2
			Average	SE	P Value (vs phot, under same light quality)	Average	SE	P Value (vs phot, under same light quality)	Average	SE	P Value (vs phot, under same light quality)	Average	SE	P Value (vs phot, under same light quality)
	White light/dark	0	39.4433	4.45817	0.9342	41.6233	1.58262		35.27	3.11147	0.3246	41.52	4.17562	>0.9999
	Blue light/dark	0	49.82	5.18375	0.9998	50.4367	7.80171		49.8567	2.28219	0.9997	45.7467	3.74248	0.9032
	Red light/dark	0	40.9533	1.68407	0.9381	43.3467	5.05459		45.82	5.46222	0.973	46.8733	4.16206	0.9053

[truncated: 60 more sheets: Fig.S7, Fig. S8, Sheet1, Fig. S9, Fig. S10, Fig. S11, Fig. S12, Fig. S15, Fig. S17, Fig. S18, Fig. S19, Fig. S20, lipidomics, Readme, Summary, std1_d, std2_d, phot-1-r001_d, phot-1-r002_d, phot-1-r003_d …]
